# Supplementary material for: The Impact of Dietary Sugars and Saturated Fats on Body and Liver Fat in a Healthcare Worker Population
Source: Nutrients. 2025 Apr 11;17(8):1328. doi: 10.3390/nu17081328 (PMC12029709; doi:10.3390/nu17081328)
Supplement: Supplementary file 1 [file nutrients-17-01328-s001.zip]

Archive with 2 entries (2 files):
- Supplementary_File_S1 DAGEB.pdf
- Supplementary_Table_S1 DAGEB.pdf
